# Supplementary material for: Wild Bird Densities and Landscape Variables Predict Spatial Patterns in HPAI Outbreak Risk across The Netherlands
Source: Pathogens. 2022 May 6;11(5):549. doi: 10.3390/pathogens11050549 (PMC9143584; doi:10.3390/pathogens11050549)
Supplement: Supplementary file 1 [file pathogens-11-00549-s001.zip]

Archive with 3 entries (3 files):
- Table S1_Schreuder_Spatial patterns HPAI_220506.xlsx
- Table S2_Schreuder_Spatial patterns HPAI_220330.xlsx
- FigS1_Schreuder_SpatialriskHPAI_220506.pdf
