# Supplementary material for: Wild Bird Densities and Landscape Variables Predict Spatial Patterns in HPAI Outbreak Risk across The Netherlands
Source: Pathogens. 2022 May 6;11(5):549. doi: 10.3390/pathogens11050549 (PMC9143584; doi:10.3390/pathogens11050549)
Supplement: Supplementary file 1 [file pathogens-11-00549-s001.zip › Table S1_Schreuder_Spatial patterns HPAI_220506.xlsx]

## Sheet: Table S1
Rank	Dutch name	English name	data source	median FI scaled	type	inclusion	best scale	n scales	coeffbestscale	coeffmerged	pmerged
1	Wilde Eend	Mallard	atlas	5.12284	bird	included	2.5	4	2.09614	1.88759	0.000686166
2	Knobbelzwaan	Mute Swan	Sovon	4.70546	bird	included	5	4	2.52936	2.2564	0.000686166
3	Torenvalk	Common Kestrel	Sovon	3.27191	bird	included	5	4	2.03903	1.67436	0.000686166
4	Rotgans	Brant Goose	Sovon	3.03535	bird	included	5	4	1.15584	0.584537	0.000686166
5	Landbouw	Agriculture	LGN7	2.75506	landscape	included	2.5	4	1.22799	1.34829	0.000686166
6	Smient	Eurasian Wigeon	Sovon	2.70864	bird	included	2.5	4	1.92366	1.9498	0.000686166
7	Scholekster	Eurasian Oystercatcher	Sovon	2.10427	bird	included	5	4	1.30337	1.31081	0.000686166
8	Fuut	Great Crested Grebe	Sovon	1.88609	bird	included	5	4	2.20773	1.85788	0.000686166
9	Bergeend	Common Shelduck	Sovon	1.7022	bird	included	5	4	2.0686	1.4017	0.000686166
10	Roerdomp	Eurasian Bittern	Sovon	1.63337	bird	included	5	4	1.16577	0.96809	0.000686166
11	Wulp	Eurasian Curlew	Sovon	1.53369	bird	included	5	4	1.64342	1.40706	0.000686166
12	Blauwe Reiger	Grey Heron	Sovon	1.4259	bird	included	2.5	4	1.77183	1.65306	0.000686166
13	Grote Canadese Gans	Greater Canada Goose	Sovon	1.32366	bird	included	2.5	4	0.924204	0.870383	0.000686166
14	Slechtvalk	Peregrine Falcon	Sovon	1.28165	bird	included	5	4	1.61555	1.68487	0.000686166
15	Waterhoen	Common Moorhen	Sovon	1.207	bird	included	2.5	4	1.5639	1.66713	0.000686166
16	Slobeend	Northern Shoveler	Sovon	1.02914	bird	included	1	4	1.3861	1.39453	0.000686166
17	Aalscholver	Great Cormorant	Sovon	0.895444	bird	included	2.5	4	1.50928	1.47884	0.000686166
18	Grote Mantelmeeuw	Great Black-backed Gull	Sovon	0.853934	bird	included	5	4	2.13399	1.68141	0.000686166
19	Dodaars	Little Grebe	Sovon	0.853016	bird	included	5	4	0.603066	0.480647	0.102318
20	Tafeleend	Common Pochard	Sovon	0.82996	bird	included	5	4	1.1247	0.863648	0.00306527
21	Meerkoet	Eurasian Coot	Sovon	0.79022	bird	included	5	4	1.66755	1.32014	0.000686166
22	Bonte Strandloper	Dunlin	Sovon	0.772338	bird	included	5	4	0.787833	0.516121	0.0373305
23	Brilduiker	Common Goldeneye	Sovon	0.71644	bird	included	5	4	0.957373	0.879863	0.00164421
24	Wintertaling	Eurasian Teal	Sovon	0.708813	bird	included	5	4	0.703823	0.587814	0.0194182
25	Pijlstaart	Northern Pintail	Sovon	0.706364	bird	included	5	4	1.0707	0.845962	0.000686166
26	Kleine Rietgans	Pink-footed Goose	Sovon	0.705326	bird	included	5	4	0.26961	0.212504	0.307942
27	Zilvermeeuw	European Herring Gull	Sovon	0.658804	bird	included	5	4	1.1736	1.10516	0.000540549
28	Stormmeeuw	Mew Gull	Sovon	0.631325	bird	included	5	4	1.01893	0.753436	0.00808082
29	Krakeend	Gadwall	Sovon	0.599325	bird	included	5	4	1.05537	0.828378	0.00195798
30	Brandgans	Barnacle Goose	Sovon	0.575216	bird	included	5	4	1.4054	1.21691	0.000686166
31	Grasland	Grassland	LGN7	0.56045	landscape	included	5	4	-0.277383	0.346261	0.233366
32	Kleine Zwaan	Tundra Swan	Sovon	0.541922	bird	included	1	4	0.964601	1.041	0.00137687
33	Kluut	Pied Avocet	Sovon	0.499413	bird	included	5	2	0.686892	0.55389	0.0314658
34	Grote Zilverreiger	Great Egret	Sovon	0.453254	bird	included	2.5	4	0.983999	0.987716	0.00052192
35	Tureluur	Common Redshank	Sovon	0.414074	bird	included	5	4	0.89163	0.591666	0.0293033
36	Grote Zaagbek	Common Merganser	Sovon	0.375221	bird	included	1	4	0.491816	0.490253	0.0477493
37	Nonnetje	Smew	Sovon	0.374311	bird	included	5	4	0.862019	0.794898	0.00107093
38	Kolgans	Greater White-fronted Goose	Sovon	0.363495	bird	included	5	4	0.789824	0.763484	0.00657596
39	Grauwe Gans	Greylag Goose	Sovon	0.345784	bird	included	5	3	0.812159	0.641569	0.0131063
40	Kuifeend	Tufted Duck	Sovon	0.33075	bird	included	5	4	1.55461	1.30885	0.000686166
41	Goudplevier	European Golden Plover	Sovon	0.329568	bird	included	5	4	0.979187	0.79279	0.000686166
42	Zout water	Salt water	LGN7	0.3285	landscape	included	5	3	-1.43487	3.47272	0.0423147
43	Topper	Greater Scaup	Sovon	0.317293	bird	included	5	3	0.433845	0.369132	0.106127
44	Waterral	Water Rail	Sovon	0.310258	bird	included	5	4	0.654033	0.535943	0.019132
45	Wilde Zwaan	Whooper Swan	Sovon	0.308936	bird	included	5	4	0.487931	0.375221	0.174803
46	Nijlgans	Egyptian Goose	Sovon	0.305416	bird	included	1	4	0.343665	0.32628	0.159291
47	Zoet water	Fresh water	LGN7	0.304475	landscape	included	5	4	0.91896	0.952246	0.00136424
48	Kemphaan	Ruff	Sovon	0.288778	bird	included	0	4	0.440918	0.422478	0.031792
49	Watersnip	Common Snipe	Sovon	0.278815	bird	included	5	4	0.745653	0.636636	0.00931993
50	Buizerd	Common Buzzard	Sovon	0.275615	bird	included	0	4	0.387301	0.399979	0.105438
51	Veen en moeras	Peat and marsh	LGN7	0.264517	landscape	included	0	4	-0.314974	0.28719	0.418955
52	Bokje	Jack Snipe	Sovon	0.255256	bird	included	1	3	0.08516	0.0762548	0.73879
53	Kleine Mantelmeeuw	Lesser Black-backed Gull	Sovon	0.250066	bird	included	5	4	1.61665	1.20612	0.000686166
54	Kokmeeuw	Black-headed Gull	Sovon	0.237547	bird	included	5	4	0.507016	0.405856	0.123825
55	Zwarte Kraai	Carrion Crow	atlas	0.17127	bird	included	0	4	0.589826	0.514877	0.0656398
56	Ooievaar	White Stork	Sovon	0.154637	bird	included	5	3	0.343353	0.28041	0.213423
57	Eider	Common Eider	Sovon		bird	filteredOut	5	1	0.372279
58	Ekster	Eurasian Magpie	atlas		bird	filteredOut	5	2	0.39652
59	Geoorde Fuut	Black-necked Grebe	Sovon		bird	filteredOut	0	3	0.200866
60	Houtsnip	Eurasian Woodcock	Sovon		bird	filteredOut
61	Kauw	Western Jackdaw	atlas		bird	filteredOut	5	2	0.25988
62	Toendrarietgans	Tundra Bean Goose	Sovon		bird	negative only
63	Witgat	Green Sandpiper	Sovon		bird	negative only

## Sheet: Table heading
Wild Bird Densities and Landscape Variables Predict Spatial Patterns in HPAI Outbreak Risk across The Netherlands
Janneke Schreuder, Henrik J. de Knegt, Francisca C. Velkers, Armin R. W. Elbers, Julia Stahl, Roy Slaterus, J. Arjan Stegeman and Willem F. de Boer
Table S1: Overview of candidate variables in order of (Rank) decreasing feature importance, including a selection of high risk bird species for HPAIV infection and land cover variables
