# Supplementary material for: Wild Bird Densities and Landscape Variables Predict Spatial Patterns in HPAI Outbreak Risk across The Netherlands
Source: Pathogens. 2022 May 6;11(5):549. doi: 10.3390/pathogens11050549 (PMC9143584; doi:10.3390/pathogens11050549)
Supplement: Supplementary file 1 [file pathogens-11-00549-s001.zip › Table S2_Schreuder_Spatial patterns HPAI_220330.xlsx]

## Sheet: Table S2 lgnClasses
	Class	Aggregated Class used in random forest
1	Agricultural grass	Agriculture
2	Maze	Agriculture
3	Potatoes	Agriculture
4	Beets	Agriculture
5	Grains	Agriculture
16	Freshwater	Freshwater systems
17	Saltwater	Saltwater systems
23	Grass in primary built-up areas	Grasslands
28	Grass in secondary built-up areas	Grasslands
30	Salt marshes	Saltwater systems
39	Peat moor	Swamps and peats area
41	Other marsh vegetation	Swamps and peats area
42	Reed vegetation	Swamps and peats area
45	Nature grasslands	Grasslands

## Sheet: Table heading
Wild Bird Densities and Landscape Variables Predict Spatial Patterns in HPAI Outbreak Risk across The Netherlands
Janneke Schreuder, Henrik J. de Knegt, Francisca C. Velkers, Armin R. W. Elbers, Julia Stahl, Roy Slaterus, J. Arjan Stegeman and Willem F. de Boer
Table S2: Aggregation of land cover classes to five major classes used in the random forest algorithms
